# Supplementary material for: Cationic Emulsion Polymerization of Octamethylcyclotetrasiloxane (D4) in Mixtures with Alkoxysilanes
Source: Molecules. 2022 Jan 18;27(3):605. doi: 10.3390/molecules27030605 (PMC8839893; doi:10.3390/molecules27030605)
Supplement: Supplementary file 1 [file molecules-27-00605-s001.zip]

Archive with 1 entries (1 files):
- molecules-1517714-supplementary.pdf
